# Supplementary material for: Interventions to strengthen the leadership capabilities of health professionals in Sub-Saharan Africa: a scoping review
Source: Health Policy Plan. 2020 Dec 13;36(1):117–33. doi: 10.1093/heapol/czaa078 (PMC7938510; doi:10.1093/heapol/czaa078)
Supplement: czaa078_Supplementary_Data [file czaa078_supplementary_data.zip]

Archive with 12 entries (12 files):
- Appendix 1.docx
- Box 1.docx
- Box 2.docx
- Box 3.docx
- Box 4.docx
- Table 1.docx
- Table 2.docx
- Table 3.docx
- Table 4.docx
- Table 5.docx
- Table 6.docx
- Table 7.docx
